# Supplementary material for: Biological properties of Staphylococcus virus ΦSA012 for phage therapy
Source: Sci Rep. 2022 Dec 9;12:21297. doi: 10.1038/s41598-022-25352-6 (PMC9734660; doi:10.1038/s41598-022-25352-6)
Supplement: Supplementary file 2 — Supplementary Information 2. [file 41598_2022_25352_MOESM2_ESM.xlsx]

## Sheet: Table.S1
	Bacterial strain	Description	Reference
	SA003	Staphylococcus aureus Clinical isolates from milk of mastitic cow and original host of phiSA012	Synnott, A. J. et al. [18]
	S. auricularis 2421	JCM strain No. 2421	Japan Collection of Microorganisms (JCM)
	S. capitis 2420	JCM strain No. 2420
	S. carnosus 6067	JCM strain No. 6067
	S. carnosus 6069	JCM strain No. 6069
	S. cohnii 2417	JCM strain No. 2417
	S. condimenti 6074	JCM strain No. 6074
	S. epidermidis 2414	JCM strain No. 2414
	S. epidermidis 20345	JCM strain No. 20345
	S. felis 7469	JCM strain No. 7469
	S. hominis 31912	JCM strain No. 31912
	S. intermedius 2422	JCM strain No. 2422
	S. lentus 2426	JCM strain No. 2426
	S. piscifermentans 6057	JCM strain No. 6057
	S. piscifermentans 6061	JCM strain No. 6061
	S. piscifermentans 6063	JCM strain No. 6063
	S. pseudintermedius 17571	JCM strain No. 17571
	S. saprophyticus 2427	JCM strain No. 2427
	S. schleiferi 7470	JCM strain No. 7470
	S. schweitzeri 31983	JCM strain No. 31983
	S. sciuri2425	JCM strain No. 2425
	S. simulans 2424	JCM strain No. 2424
	S. warneri 2415	JCM strain No. 2415
	S. xylosus 2418	JCM strain No. 2418
	S. argenteus 31982	JCM strain No. 31982
	MRSA1	Methicillin-resistant S. aureus Clinical isolates from human in Kyoto Prefectural University of Medicine	Shimizu, M. et al. [58]
	MRSA2
	MRSA3
	MRSA4
	MRSA5
	MRSA6
	MRSA7
	MRSA8
	MRSA9
	MRSA10
	MRSA11
	MRSA12
	MRSA13
	MRSA14
	MRSA15
	MRSA16
	MRSA17
	MRSA18
	MRSA19
	MRSA20
	MRSA21
	MRSA22
	MRSA23
	MRSA24
	MRSA25
	MRSA26
	MRSA27
	MRSA28
	MRSA29
	MRSA30
	MRSA31
	MRSA32
	MRSA33
	MRSA34
	MRSA35
	MRSA36
	MRSA37
	MRSA38
	MRSA39
	MRSA40
	MRSA2007-13	Methicillin-resistant S. aureus Clinical isolates from veterinary staff	Ishihara, K. et al. [56, 57]
	MRSA2007-28
	MRSA2007-57
	MRSA2007-93
	MRSA_S119
	MRSA_S176
	SAK5	S. aureus Clinical isolates from milk of mastitic cow	Iwano, H. et al. [22]
	SAK12
	SAK17
	SAK18
	SAK23
	SAK25
	SAK27
	SAK34
	SAK42
	SAK44
	SAK47
	SAK48
	SAK57
	SAK62
	SAK66
	SAK68
	SAK69
	SAK72
	SAK75
	SAI1
	SAI2
	SAI3
	SAI6
	SAI9
	SAI14
	SAI20
	SAI23
	SAI42
	SAI43
